# Supplementary material for: Optical Coherence Tomography (OCT) Findings in Post-COVID-19 Healthcare Workers
Source: J Imaging. 2025 Jun 12;11(6):195. doi: 10.3390/jimaging11060195 (PMC12193844; doi:10.3390/jimaging11060195)
Supplement: Supplementary file 1 [file jimaging-11-00195-s001.zip]

Archive with 1 entries (1 files):
- jimaging-3624922-supplementary.pdf
